# Supplementary material for: ﻿Elachistadimicatella sensu auctt.—a complex of neglected species diversity (Lepidoptera, Elachistidae) from European mountain systems
Source: Zookeys. 2024 Sep 16;1212:179–94. doi: 10.3897/zookeys.1212.126598 (PMC11420535; doi:10.3897/zookeys.1212.126598)
Supplement: XML Treatment for Elachista dimicatella [file zookeys.1212.126598-treatment1.xml]

<!DOCTYPE tp:taxon-treatment
  PUBLIC "-//TaxonX//DTD Taxonomic Treatment Publishing DTD v0 20100105//EN" "tax-treatment-NSO.dtd">
<tp:taxon-treatment xmlns:tp="http://www.plazi.org/taxpub"><tp:treatment-meta><kwd-group><label>Taxon classification</label><kwd>
                <named-content content-type="kingdom">Animalia</named-content>
              </kwd><kwd>
                <named-content content-type="order">Lepidoptera</named-content>
              </kwd><kwd>
                <named-content content-type="family">Elachistidae</named-content>
              </kwd></kwd-group><mixed-citation publication-type="journal"><person-group><name><surname>Kaila</surname><given-names>Lauri</given-names></name><name><surname>Huemer</surname><given-names>Peter</given-names></name></person-group><article-title>﻿<italic><tp:taxon-name><tp:taxon-name-part taxon-name-part-type="genus" reg="Elachista">Elachista</tp:taxon-name-part><tp:taxon-name-part taxon-name-part-type="species" reg="dimicatella">dimicatella</tp:taxon-name-part></tp:taxon-name></italic> sensu auctt.—a complex of neglected species diversity (<tp:taxon-name><tp:taxon-name-part taxon-name-part-type="order">Lepidoptera</tp:taxon-name-part></tp:taxon-name>, <tp:taxon-name><tp:taxon-name-part taxon-name-part-type="family">Elachistidae</tp:taxon-name-part></tp:taxon-name>) from European mountain systems</article-title><source>Zookeys</source><day>16</day><month>09</month><year>2024</year><volume>1212</volume><fpage>179</fpage><lpage>194</lpage><pub-id pub-id-type="doi">10.3897/zookeys.1212.126598</pub-id></mixed-citation></tp:treatment-meta><tp:nomenclature><label>﻿</label><tp:taxon-name>
              <object-id xmlns:xlink="http://www.w3.org/1999/xlink" content-type="arpha" xlink:type="simple">0C1F91EA-AD5E-5025-8F2B-ECC26239C098</object-id>
              <tp:taxon-name-part taxon-name-part-type="genus" reg="Elachista">Elachista</tp:taxon-name-part>
              <tp:taxon-name-part taxon-name-part-type="species" reg="dimicatella">dimicatella</tp:taxon-name-part>
            </tp:taxon-name><tp:taxon-authority>Rebel, 1903</tp:taxon-authority><tp:nomenclature-citation-list><tp:nomenclature-citation><tp:taxon-name>
                  <tp:taxon-name-part taxon-name-part-type="genus" reg="Elachista">Elachista</tp:taxon-name-part>
                  <tp:taxon-name-part taxon-name-part-type="species" reg="dimicatella">dimicatella</tp:taxon-name-part>
                </tp:taxon-name><comment>Rebel, 1903: 100. Type locality: Ukraine, Marmaros.</comment></tp:nomenclature-citation></tp:nomenclature-citation-list></tp:nomenclature><tp:treatment-sec sec-type="material" id="SECID0E4QAE"><title>Material examined.</title><p><bold><italic>Lectotype</italic></bold> ♂, designated by <xref ref-type="bibr" rid="B3">Gaedike (1975</xref>: 244) (<named-content xmlns:xlink="http://www.w3.org/1999/xlink" content-type="dwc:institutional_code" xlink:title="Naturhistorisches Museum, Vienna, Austria" xlink:href="http://grbio.org/institution/naturhistorisches-museum-wien-0" xlink:type="simple">NHMW</named-content>). [pictures of adult and genitalia examined]</p><p><bold>Poland</bold> • 1♂; Tatra Mts., Kościeliska Valley; 1000 m a.s.l.; <named-content xmlns:xlink="http://www.w3.org/1999/xlink" content-type="dwc:verbatimCoordinates" xlink:type="simple"><named-content content-type="geo-json" specific-use="{&#34;type&#34;:&#34;Point&#34;,&#34;coordinates&#34;:[19.930000,49.300000]}" id="NCID0EYRAE" xlink:type="simple">49.30°N, 19.93°E</named-content></named-content>; 22 Jun 1987; ex larva from <italic><tp:taxon-name><tp:taxon-name-part taxon-name-part-type="genus" reg="Sesleria">Sesleria</tp:taxon-name-part><tp:taxon-name-part taxon-name-part-type="species" reg="tatrae">tatrae</tp:taxon-name-part></tp:taxon-name></italic>; J. Buszko leg.; L. Kaila prep. 587; <italic><tp:taxon-name><tp:taxon-name-part taxon-name-part-type="genus" reg="Elachista">Elachista</tp:taxon-name-part><tp:taxon-name-part taxon-name-part-type="species" reg="dimicatella">dimicatella</tp:taxon-name-part></tp:taxon-name></italic> Hering, L. Kaila det. 2004; 1♀, same collecting data but host plant <italic><tp:taxon-name><tp:taxon-name-part taxon-name-part-type="genus" reg="Alopecurus">Alopecurus</tp:taxon-name-part><tp:taxon-name-part taxon-name-part-type="species" reg="pratensis">pratensis</tp:taxon-name-part></tp:taxon-name></italic>; <named-content xmlns:xlink="http://www.w3.org/1999/xlink" content-type="dwc:institutional_code" xlink:title="Finnish Museum of Natural History, Helsinki, Finland" xlink:href="http://grbio.org/institution/finnish-museum-natural-history" xlink:type="simple">MZH</named-content> • 1♂; Tatra Mts., Wąwóz Kraków, DV15, 1000 m a.s.l.; <named-content xmlns:xlink="http://www.w3.org/1999/xlink" content-type="dwc:verbatimCoordinates" xlink:type="simple"><named-content content-type="geo-json" specific-use="{&#34;type&#34;:&#34;Point&#34;,&#34;coordinates&#34;:[19.860000,49.230000]}" id="NCID0EGTAE" xlink:type="simple">49.23°N, 19.86°E</named-content></named-content>; 2 Jun 2020; T. Baran leg.; gen. prep. J. Tabell 4390; DNA barcode voucher 16240 Lepid. Phyl.; <named-content xmlns:xlink="http://www.w3.org/1999/xlink" content-type="dwc:institutional_code" xlink:title="Finnish Museum of Natural History, Helsinki, Finland" xlink:href="http://grbio.org/institution/finnish-museum-natural-history" xlink:type="simple">MZH</named-content> • 1♂; Tatra N. P., Mt. Bobrowiec; 1300 m a.s.l.; <named-content xmlns:xlink="http://www.w3.org/1999/xlink" content-type="dwc:verbatimCoordinates" xlink:type="simple"><named-content content-type="geo-json" specific-use="{&#34;type&#34;:&#34;Point&#34;,&#34;coordinates&#34;:[19.780000,49.240000]}" id="NCID0ETTAE" xlink:type="simple">49.24°N, 19.78°E</named-content></named-content>, spruce forest; 16 Jun 1996; K. Mikkola leg.; <named-content xmlns:xlink="http://www.w3.org/1999/xlink" content-type="dwc:institutional_code" xlink:title="Finnish Museum of Natural History, Helsinki, Finland" xlink:href="http://grbio.org/institution/finnish-museum-natural-history" xlink:type="simple">MZH</named-content> • 2♂; Tatra N. P., Jesiolów Zl; 1400 m a.s.l.; 27 Jul 1997; K. Mikkola leg.; <named-content xmlns:xlink="http://www.w3.org/1999/xlink" content-type="dwc:institutional_code" xlink:title="Finnish Museum of Natural History, Helsinki, Finland" xlink:href="http://grbio.org/institution/finnish-museum-natural-history" xlink:type="simple">MZH</named-content> • 1♂; Tatra N. P., Chochołowska Valley, Bobroviec; 1250–1350 m a.s.l.; <named-content xmlns:xlink="http://www.w3.org/1999/xlink" content-type="dwc:verbatimCoordinates" xlink:type="simple"><named-content content-type="geo-json" specific-use="{&#34;type&#34;:&#34;Point&#34;,&#34;coordinates&#34;:[19.830000,49.160000]}" id="NCID0EFUAE" xlink:type="simple">49.16°N, 19.83°E</named-content></named-content>; 24 Jul 1997; K. Mikkola leg.; L. Kaila prep. 6345; <named-content xmlns:xlink="http://www.w3.org/1999/xlink" content-type="dwc:institutional_code" xlink:title="Finnish Museum of Natural History, Helsinki, Finland" xlink:href="http://grbio.org/institution/finnish-museum-natural-history" xlink:type="simple">MZH</named-content> • 1♂; Tatra Mts., Giewont, Mnich Malolacki; 1500 m a.s.l.; <named-content xmlns:xlink="http://www.w3.org/1999/xlink" content-type="dwc:verbatimCoordinates" xlink:type="simple"><named-content content-type="geo-json" specific-use="{&#34;type&#34;:&#34;Point&#34;,&#34;coordinates&#34;:[19.930000,49.250000]}" id="NCID0ESUAE" xlink:type="simple">49.25°N, 19.93°E</named-content></named-content>; 24 Jul 1997; K. Nupponen &amp; J. Junnilainen leg.; <named-content xmlns:xlink="http://www.w3.org/1999/xlink" content-type="dwc:institutional_code" xlink:title="Finnish Museum of Natural History, Helsinki, Finland" xlink:href="http://grbio.org/institution/finnish-museum-natural-history" xlink:type="simple">MZH</named-content> • 3♀; Tatra Mts., Kominiarski Wierch; 1700–1800 m a.s.l.; <named-content xmlns:xlink="http://www.w3.org/1999/xlink" content-type="dwc:verbatimCoordinates" xlink:type="simple"><named-content content-type="geo-json" specific-use="{&#34;type&#34;:&#34;Point&#34;,&#34;coordinates&#34;:[19.830000,49.240000]}" id="NCID0E6UAE" xlink:type="simple">49.24°N 19.83°E</named-content></named-content>; 28 Jul 1997; K. Nupponen &amp; J. Junnilainen leg.; L. Kaila prep. 6378; <named-content xmlns:xlink="http://www.w3.org/1999/xlink" content-type="dwc:institutional_code" xlink:title="Finnish Museum of Natural History, Helsinki, Finland" xlink:href="http://grbio.org/institution/finnish-museum-natural-history" xlink:type="simple">MZH</named-content> • Tatra Mts.;1400 m a.s.l.; 25.–28 Jun. 1977; ex larva from <italic><tp:taxon-name><tp:taxon-name-part taxon-name-part-type="genus" reg="Sesleria">Sesleria</tp:taxon-name-part><tp:taxon-name-part taxon-name-part-type="species" reg="coerulea">coerulea</tp:taxon-name-part></tp:taxon-name></italic>, <italic><tp:taxon-name><tp:taxon-name-part taxon-name-part-type="genus" reg="Poa">Poa</tp:taxon-name-part></tp:taxon-name></italic>; H. Steuer leg; <named-content xmlns:xlink="http://www.w3.org/1999/xlink" content-type="dwc:institutional_code" xlink:title="SNSB-Zoologische Staatssammlung München, Munich, Germany" xlink:href="http://grbio.org/institution/bavarian-state-collection-zoology" xlink:type="simple">ZSM</named-content>.</p><p><bold>Ukraine</bold> • 6♂ 2♀; Ivano-Frankivsk oblast, Verkhovyna district, Mt. Chivchen; 1600–1760 m a.s.l.; <named-content xmlns:xlink="http://www.w3.org/1999/xlink" content-type="dwc:verbatimCoordinates" xlink:type="simple"><named-content content-type="geo-json" specific-use="{&#34;type&#34;:&#34;Point&#34;,&#34;coordinates&#34;:[24.820000,48.150000]}" id="NCID0EHWAE" xlink:type="simple">48.15°N, 24.82°E</named-content></named-content>; J. Kullberg &amp; T. Lievonen leg.; L. Kaila prep. 4653, 4827, 6383; DNA barcode vouchers 16160, 16161 Lepid. Phyl.; <named-content xmlns:xlink="http://www.w3.org/1999/xlink" content-type="dwc:institutional_code" xlink:title="Finnish Museum of Natural History, Helsinki, Finland" xlink:href="http://grbio.org/institution/finnish-museum-natural-history" xlink:type="simple">MZH</named-content> • 6♂ 2♀; Ivano-Frankivsk oblast, Verkhovyna district, Burkut region; <named-content xmlns:xlink="http://www.w3.org/1999/xlink" content-type="dwc:verbatimCoordinates" xlink:type="simple"><named-content content-type="geo-json" specific-use="{&#34;type&#34;:&#34;Point&#34;,&#34;coordinates&#34;:[24.698000,47.908000]}" id="NCID0EUWAE" xlink:type="simple">47.908°N, 24.698°E</named-content></named-content>; 3.–5 Jun 2003; J. Kullberg &amp; T. Lievonen leg.; L. Kaila prep. 6379; DNA barcode voucher 16159 Lepid. Phyl.; <named-content xmlns:xlink="http://www.w3.org/1999/xlink" content-type="dwc:institutional_code" xlink:title="Finnish Museum of Natural History, Helsinki, Finland" xlink:href="http://grbio.org/institution/finnish-museum-natural-history" xlink:type="simple">MZH</named-content>.</p></tp:treatment-sec><tp:treatment-sec sec-type="diagnosis" id="SECID0E5WAE"><title>Diagnosis.</title><p><italic><tp:taxon-name><tp:taxon-name-part taxon-name-part-type="genus" reg="Elachista">Elachista</tp:taxon-name-part><tp:taxon-name-part taxon-name-part-type="species" reg="dimicatella">dimicatella</tp:taxon-name-part></tp:taxon-name></italic> is externally characterized by the creamy white head, the white base of the nearly black forewing reminiscent of <italic><tp:taxon-name><tp:taxon-name-part taxon-name-part-type="genus" reg="Elachista">E.</tp:taxon-name-part><tp:taxon-name-part taxon-name-part-type="species" reg="diederichsiella">diederichsiella</tp:taxon-name-part></tp:taxon-name></italic> Hering, straight and relatively narrow median fascia, and the usually medially confluent subcostal (tornal) and costal spots, often forming a steep angle towards apex. The antennae of the male are unicolourous grey in the male, in the female paler in apical half; in <italic><tp:taxon-name><tp:taxon-name-part taxon-name-part-type="genus" reg="Elachista">E.</tp:taxon-name-part><tp:taxon-name-part taxon-name-part-type="species" reg="cottiella">cottiella</tp:taxon-name-part></tp:taxon-name></italic> the antennae of both sexes are unicolourously dark grey, in <italic><tp:taxon-name><tp:taxon-name-part taxon-name-part-type="genus" reg="Elachista">E.</tp:taxon-name-part><tp:taxon-name-part taxon-name-part-type="species" reg="niphadophanes">niphadophanes</tp:taxon-name-part></tp:taxon-name></italic> the antennae of the male vary. In the male genitalia <italic><tp:taxon-name><tp:taxon-name-part taxon-name-part-type="genus" reg="Elachista">E.</tp:taxon-name-part><tp:taxon-name-part taxon-name-part-type="species" reg="dimicatella">dimicatella</tp:taxon-name-part></tp:taxon-name></italic> is close to <italic><tp:taxon-name><tp:taxon-name-part taxon-name-part-type="genus" reg="Elachista">E.</tp:taxon-name-part><tp:taxon-name-part taxon-name-part-type="species" reg="niphadophanes">niphadophanes</tp:taxon-name-part></tp:taxon-name></italic> from which it differs by the somewhat longer phallus. From <italic><tp:taxon-name><tp:taxon-name-part taxon-name-part-type="genus" reg="Elachista">E.</tp:taxon-name-part><tp:taxon-name-part taxon-name-part-type="species" reg="cottiella">cottiella</tp:taxon-name-part></tp:taxon-name></italic> it is distinguished by the white pattern of forewings, that being somewhat silvery in <italic><tp:taxon-name><tp:taxon-name-part taxon-name-part-type="genus" reg="Elachista">E.</tp:taxon-name-part><tp:taxon-name-part taxon-name-part-type="species" reg="cottiella">cottiella</tp:taxon-name-part></tp:taxon-name></italic>. Subcostal and tornal spots are clearly separate in <italic><tp:taxon-name><tp:taxon-name-part taxon-name-part-type="genus" reg="Elachista">E.</tp:taxon-name-part><tp:taxon-name-part taxon-name-part-type="species" reg="cottiella">cottiella.</tp:taxon-name-part></tp:taxon-name></italic> In the male genitalia the most distinctive difference between <italic><tp:taxon-name><tp:taxon-name-part taxon-name-part-type="genus" reg="Elachista">E.</tp:taxon-name-part><tp:taxon-name-part taxon-name-part-type="species" reg="dimicatella">dimicatella</tp:taxon-name-part></tp:taxon-name></italic> and <italic><tp:taxon-name><tp:taxon-name-part taxon-name-part-type="genus" reg="Elachista">E.</tp:taxon-name-part><tp:taxon-name-part taxon-name-part-type="species" reg="cottiella">cottiella</tp:taxon-name-part></tp:taxon-name></italic> is the markedly longer phallus in <italic><tp:taxon-name><tp:taxon-name-part taxon-name-part-type="genus" reg="Elachista">E.</tp:taxon-name-part><tp:taxon-name-part taxon-name-part-type="species" reg="cottiella">cottiella</tp:taxon-name-part></tp:taxon-name></italic> in which the shape of the juxta lobes is more rounded than in the other species. The antrum is significantly longer and narrower in <italic><tp:taxon-name><tp:taxon-name-part taxon-name-part-type="genus" reg="Elachista">E.</tp:taxon-name-part><tp:taxon-name-part taxon-name-part-type="species" reg="cottiella">cottiella</tp:taxon-name-part></tp:taxon-name></italic> than in <italic><tp:taxon-name><tp:taxon-name-part taxon-name-part-type="genus" reg="Elachista">E.</tp:taxon-name-part><tp:taxon-name-part taxon-name-part-type="species" reg="dimicatella">dimicatella</tp:taxon-name-part></tp:taxon-name></italic> in which it is distinctly convex. Apophyses anteriores are thinner in <italic><tp:taxon-name><tp:taxon-name-part taxon-name-part-type="genus" reg="Elachista">E.</tp:taxon-name-part><tp:taxon-name-part taxon-name-part-type="species" reg="dimicatella">dimicatella</tp:taxon-name-part></tp:taxon-name></italic> than in <italic><tp:taxon-name><tp:taxon-name-part taxon-name-part-type="genus" reg="Elachista">E.</tp:taxon-name-part><tp:taxon-name-part taxon-name-part-type="species" reg="cottiella">cottiella</tp:taxon-name-part></tp:taxon-name></italic>. More detailed diagnosis between <italic><tp:taxon-name><tp:taxon-name-part taxon-name-part-type="genus" reg="Elachista">E.</tp:taxon-name-part><tp:taxon-name-part taxon-name-part-type="species" reg="dimicatella">dimicatella</tp:taxon-name-part></tp:taxon-name></italic> and <italic><tp:taxon-name><tp:taxon-name-part taxon-name-part-type="genus" reg="Elachista">E.</tp:taxon-name-part><tp:taxon-name-part taxon-name-part-type="species" reg="cottiella">cottiella</tp:taxon-name-part></tp:taxon-name></italic> are presented in the diagnosis of the latter species. The female of <italic><tp:taxon-name><tp:taxon-name-part taxon-name-part-type="genus" reg="Elachista">E.</tp:taxon-name-part><tp:taxon-name-part taxon-name-part-type="species" reg="niphadophanes">niphadophanes</tp:taxon-name-part></tp:taxon-name></italic> is unknown.</p></tp:treatment-sec><tp:treatment-sec sec-type="redescription" id="SECID0EV4AE"><title>Redescription.</title><p>Habitus (Figs <xref ref-type="fig" rid="F2">2</xref>, <xref ref-type="fig" rid="F2">3</xref>). Wingspan 8.5–11 mm, male on average larger than female. Labial palpus ascending, approximately as long as diameter of head, off-white to silvery grey above, fuscous below; 3<sup>rd</sup> segment often paler than 2<sup>nd</sup> segment. Head creamy white; neck tuft varying from white or grey to almost black, thorax dark grey, tegula in basal half dark grey, white in distal half. Antenna entirely dark grey in male, distally a little paler in female. Fore- and midleg dark grey; hindleg outwards dark grey, inwards off-white with also spurs, tibia and tarsal articles distally off-white. Ground colour of forewing very dark brown to nearly black; base white especially on dorsal side; white transverse fascia of varying width at 1/3 forewing length; similarly coloured subcostal and tornal spot at 3/4 forewing length, confluent forming medially outward directed fascia, in female sometimes separate; fringe as ground colour, at termen white. Underside of fore- and hindwing dark grey with concolourous fringe.</p><p>Male genitalia (Fig. <xref ref-type="fig" rid="F3">7</xref>). Uncus lobes widely apart from each other, separated by convex posterior margin of tegumen, ventrolaterally directed, tongue-shaped, 2 × as long as wide, distally round. Spinose knob of gnathos small as compared to average size within the <italic><tp:taxon-name><tp:taxon-name-part taxon-name-part-type="genus" reg="Elachista">E.</tp:taxon-name-part><tp:taxon-name-part taxon-name-part-type="species" reg="bifasciella">bifasciella</tp:taxon-name-part></tp:taxon-name></italic> group. Valva slightly bent, broadest medially, 3.6 × as long as wide at its widest part medially; basal fold of costa extended to distal 3/4 of valva where it meets distal fold forming indistinct hump. Digitate process ¼ as long as valva, narrow and parallel-sided, with a few setae distally. Mesial margin of juxta lobes straight, meeting distal margin at a right angle, distal margin nearly straight, broadly setose. Vinculum tapered, distally v-shaped, no distinct median ridge. Phallus 0.75 × as long as valva, straight, distal end bifurcate; without cornuti; caecum short, round, posterior opening dorsally projected.</p><p>Female genitalia (Fig. <xref ref-type="fig" rid="F4">10</xref>). Papilla analis round in lateral view; membrane between papillae anales ventrally densely covered by minute spines, ventral margin otherwise with row of setae, setae longest at apex of papilla analis. Apophysis posterioris as long as papilla analis. Apophysis anterioris 2/3 × as long as apophysis posterioris. Ostium bursae in anterior margin of tergum 8, posterior margin convex; dorsal wall spinose; length of antrum slightly less than length of apophysis posterioris; antrum convex, colliculum posteriorly more and anteriorly less sclerotized, length as measured from anterior end of antrum to inception of ductus seminalis almost 3 × as long as apophysis posterioris; ductus bursae otherwise tubular, membranous, 1.5 × as long as antrum + colliculum, widened anteriorly, incepted in corpus bursae without clear limit; corpus bursae round, with small internal granules; signum elongate, dentate, broadest medially.</p></tp:treatment-sec><tp:treatment-sec sec-type="Molecular analysis" id="SECID0E55AE"><title>Molecular analysis.</title><p><abbrev xmlns:xlink="http://www.w3.org/1999/xlink" xlink:title="Barcode Index Numbers" id="ABBRID0EE6AE" xlink:type="simple">BIN</abbrev>: <ext-link xmlns:xlink="http://www.w3.org/1999/xlink" xlink:href="http://boldsystems.org/index.php/Public_BarcodeCluster?clusteruri=BOLD:AAV6449" ext-link-type="uri" xlink:type="simple">BOLD:AAV6449</ext-link> (<italic>n</italic> = 3). Intraspecific average <italic>p</italic>-distance within <abbrev xmlns:xlink="http://www.w3.org/1999/xlink" xlink:title="Barcode Index Numbers" id="ABBRID0ER6AE" xlink:type="simple">BIN</abbrev> is 0.15%, maximum distance is 0.15%. The nearest neighbour is <italic><tp:taxon-name><tp:taxon-name-part taxon-name-part-type="genus" reg="Elachista">E.</tp:taxon-name-part><tp:taxon-name-part taxon-name-part-type="species" reg="cottiella">cottiella</tp:taxon-name-part></tp:taxon-name></italic> (<abbrev xmlns:xlink="http://www.w3.org/1999/xlink" xlink:title="Barcode Index Numbers" id="ABBRID0EBAAG" xlink:type="simple">BIN</abbrev>: <ext-link xmlns:xlink="http://www.w3.org/1999/xlink" xlink:href="http://boldsystems.org/index.php/Public_BarcodeCluster?clusteruri=BOLD:AEM6237" ext-link-type="uri" xlink:type="simple">BOLD:AEM6237</ext-link>) at a distance of 6.41%.</p></tp:treatment-sec><tp:treatment-sec sec-type="biology" id="SECID0EKAAG"><title>Biology.</title><p>In the Polish Tatra Mountains the larvae were collected in late May and June, preferably feeding on <italic><tp:taxon-name><tp:taxon-name-part taxon-name-part-type="genus" reg="Sesleria">Sesleria</tp:taxon-name-part><tp:taxon-name-part taxon-name-part-type="species" reg="tatrae">tatrae</tp:taxon-name-part></tp:taxon-name></italic> and <italic><tp:taxon-name><tp:taxon-name-part taxon-name-part-type="genus" reg="Deschampsia">Deschampsia</tp:taxon-name-part><tp:taxon-name-part taxon-name-part-type="species" reg="caespitosa">caespitosa</tp:taxon-name-part></tp:taxon-name></italic>, and furthermore on <italic><tp:taxon-name><tp:taxon-name-part taxon-name-part-type="genus" reg="Alopecurus">Alopecurus</tp:taxon-name-part><tp:taxon-name-part taxon-name-part-type="species" reg="pratensis">pratensis</tp:taxon-name-part></tp:taxon-name></italic>, <italic><tp:taxon-name><tp:taxon-name-part taxon-name-part-type="genus" reg="Calamagrostis">Calamagrostis</tp:taxon-name-part><tp:taxon-name-part taxon-name-part-type="species" reg="arundinacea">arundinacea</tp:taxon-name-part></tp:taxon-name></italic>, <italic><tp:taxon-name><tp:taxon-name-part taxon-name-part-type="genus" reg="Calamagrostis">C.</tp:taxon-name-part><tp:taxon-name-part taxon-name-part-type="species" reg="villosa">villosa</tp:taxon-name-part></tp:taxon-name></italic>, <italic><tp:taxon-name><tp:taxon-name-part taxon-name-part-type="genus" reg="Dactylis">Dactylis</tp:taxon-name-part><tp:taxon-name-part taxon-name-part-type="species" reg="glomerata">glomerata</tp:taxon-name-part></tp:taxon-name></italic>, <italic><tp:taxon-name><tp:taxon-name-part taxon-name-part-type="genus" reg="Milium">Milium</tp:taxon-name-part><tp:taxon-name-part taxon-name-part-type="species" reg="effusum">effusum</tp:taxon-name-part></tp:taxon-name></italic>, and <italic><tp:taxon-name><tp:taxon-name-part taxon-name-part-type="genus" reg="Poa">Poa</tp:taxon-name-part><tp:taxon-name-part taxon-name-part-type="species" reg="alpina">alpina</tp:taxon-name-part></tp:taxon-name></italic>. Adults were observed from late June to July. The habitat is described as grassland on sunny slopes, exclusively on calcareous soil at altitudes between 1000 and 1800 m (<xref ref-type="bibr" rid="B1">Buszko and Baraniak 1989</xref>). <xref ref-type="bibr" rid="B26">Steuer (1976)</xref> gives a detailed description of the larva habits as leaf-miners in <italic><tp:taxon-name><tp:taxon-name-part taxon-name-part-type="genus" reg="Sesleria">Sesleria</tp:taxon-name-part><tp:taxon-name-part taxon-name-part-type="species" reg="coerulea">coerulea</tp:taxon-name-part></tp:taxon-name></italic>.</p><p>Several additional host-plants published by <xref ref-type="bibr" rid="B20">Parenti and Varalda (1994)</xref> cannot be attributed to a host-species and require confirmation.</p><fig id="F2" position="float" orientation="portrait"><object-id xmlns:xlink="http://www.w3.org/1999/xlink" content-type="doi" xlink:type="simple">10.3897/zookeys.1212.126598.figures2-6</object-id><object-id xmlns:xlink="http://www.w3.org/1999/xlink" content-type="arpha" xlink:type="simple">3A2B5D34-22FF-5A02-83AF-13E8EA4A849F</object-id><label>Figures 2–6.</label><caption><p>Adults. <bold>2</bold><italic><tp:taxon-name><tp:taxon-name-part taxon-name-part-type="genus" reg="Elachista">Elachista</tp:taxon-name-part><tp:taxon-name-part taxon-name-part-type="species" reg="dimicatella">dimicatella</tp:taxon-name-part></tp:taxon-name></italic>, male, Poland <bold>3</bold><italic><tp:taxon-name><tp:taxon-name-part taxon-name-part-type="genus" reg="Elachista">E.</tp:taxon-name-part><tp:taxon-name-part taxon-name-part-type="species" reg="dimicatella">dimicatella</tp:taxon-name-part></tp:taxon-name></italic>, female, Poland <bold>4</bold><italic><tp:taxon-name><tp:taxon-name-part taxon-name-part-type="genus" reg="Elachista">E.</tp:taxon-name-part><tp:taxon-name-part taxon-name-part-type="species" reg="niphadophanes">niphadophanes</tp:taxon-name-part></tp:taxon-name></italic>, male, France <bold>5</bold><italic><tp:taxon-name><tp:taxon-name-part taxon-name-part-type="genus" reg="Elachista">E.</tp:taxon-name-part><tp:taxon-name-part taxon-name-part-type="species" reg="cottiella">cottiella</tp:taxon-name-part></tp:taxon-name></italic> sp. nov., male, paratype, Italy <bold>6</bold><italic><tp:taxon-name><tp:taxon-name-part taxon-name-part-type="genus" reg="Elachista">E.</tp:taxon-name-part><tp:taxon-name-part taxon-name-part-type="species" reg="cottiella">cottiella</tp:taxon-name-part></tp:taxon-name></italic> sp. nov., female, paratype, Italy.</p></caption><graphic xmlns:xlink="http://www.w3.org/1999/xlink" xlink:href="zookeys-1212-179_article-126598__-g002.jpg" position="float" orientation="portrait" xlink:type="simple" id="oo_1134937.jpg"><uri content-type="original_file" xlink:type="simple">https://binary.pensoft.net/fig/1134937</uri></graphic></fig></tp:treatment-sec><tp:treatment-sec sec-type="distribution" id="SECID0EPGAG"><title>Distribution.</title><p>Carpathians: Poland (mainly Tatra mts.) (<xref ref-type="bibr" rid="B18">Paluch et al. 2022</xref>), Slovakia (<xref ref-type="bibr" rid="B15">Laštůvka et al. 2018</xref>), Ukraine (type-locality; Ivano-Frankivsk region) (Fig. <xref ref-type="fig" rid="F6">13</xref>). A unique record from eastern Austria (<xref ref-type="bibr" rid="B13">Kasy 1980</xref>) requires confirmation. Occasional records from the Alps are considered as misidentifications, possibly representing the externally closely similar <italic><tp:taxon-name><tp:taxon-name-part taxon-name-part-type="genus" reg="Elachista">E.</tp:taxon-name-part><tp:taxon-name-part taxon-name-part-type="species" reg="argentifasciella">argentifasciella</tp:taxon-name-part></tp:taxon-name></italic> Höfner. <italic><tp:taxon-name><tp:taxon-name-part taxon-name-part-type="genus" reg="Elachista">Elachista</tp:taxon-name-part><tp:taxon-name-part taxon-name-part-type="species" reg="dimicatella">dimicatella</tp:taxon-name-part></tp:taxon-name></italic> was originally described from Marmaros, which at that time was part of Hungary. However, after the collapse of the Austro-Hungarian monarchy, the type locality became part of what is now Ukrainian territory, a change that was mistakenly overlooked later (i.e., <xref ref-type="bibr" rid="B3">Gaedike 1975</xref>).</p></tp:treatment-sec><tp:treatment-sec><!--Section generated to contain objects referenced in tp:taxon-treatment.--><fig id="F3" position="float" orientation="portrait"><object-id xmlns:xlink="http://www.w3.org/1999/xlink" content-type="doi" xlink:type="simple">10.3897/zookeys.1212.126598.figures7-9</object-id><object-id xmlns:xlink="http://www.w3.org/1999/xlink" content-type="arpha" xlink:type="simple">B697F71B-6AFA-5DDD-9A85-5412F742C161</object-id><label>Figures 7–9.</label><caption><p>Male genitalia, with details enlarged <bold>7</bold><italic><tp:taxon-name><tp:taxon-name-part taxon-name-part-type="genus" reg="Elachista">Elachista</tp:taxon-name-part><tp:taxon-name-part taxon-name-part-type="species" reg="dimicatella">dimicatella</tp:taxon-name-part></tp:taxon-name></italic>, Ukraine, slide 4827 L. Kaila <bold>8</bold><italic><tp:taxon-name><tp:taxon-name-part taxon-name-part-type="genus" reg="Elachista">E.</tp:taxon-name-part><tp:taxon-name-part taxon-name-part-type="species" reg="niphadophanes">niphadophanes</tp:taxon-name-part></tp:taxon-name></italic>, France, slide 7419 J. Nel <bold>9</bold><italic><tp:taxon-name><tp:taxon-name-part taxon-name-part-type="genus" reg="Elachista">E.</tp:taxon-name-part><tp:taxon-name-part taxon-name-part-type="species" reg="cottiella">cottiella</tp:taxon-name-part></tp:taxon-name></italic> sp. nov., paratype, Italy, slide 6347 L. Kaila.</p></caption><graphic xmlns:xlink="http://www.w3.org/1999/xlink" xlink:href="zookeys-1212-179_article-126598__-g003.jpg" position="float" orientation="portrait" xlink:type="simple" id="oo_1134938.jpg"><uri content-type="original_file" xlink:type="simple">https://binary.pensoft.net/fig/1134938</uri></graphic></fig><fig id="F4" position="float" orientation="portrait"><object-id xmlns:xlink="http://www.w3.org/1999/xlink" content-type="doi" xlink:type="simple">10.3897/zookeys.1212.126598.figures10-11</object-id><object-id xmlns:xlink="http://www.w3.org/1999/xlink" content-type="arpha" xlink:type="simple">B9DBAB9B-D710-5B30-A83D-9361B4743BC4</object-id><label>Figures 10, 11.</label><caption><p>Female genitalia <bold>10</bold><italic><tp:taxon-name><tp:taxon-name-part taxon-name-part-type="genus" reg="Elachista">Elachista</tp:taxon-name-part><tp:taxon-name-part taxon-name-part-type="species" reg="dimicatella">dimicatella</tp:taxon-name-part></tp:taxon-name></italic>, Ukraine, slide 6383 L. Kaila <bold>11</bold><italic><tp:taxon-name><tp:taxon-name-part taxon-name-part-type="genus" reg="Elachista">E.</tp:taxon-name-part><tp:taxon-name-part taxon-name-part-type="species" reg="cottiella">cottiella</tp:taxon-name-part></tp:taxon-name></italic> sp. nov., paratype, Italy, slide 6381 L. Kaila.</p></caption><graphic xmlns:xlink="http://www.w3.org/1999/xlink" xlink:href="zookeys-1212-179_article-126598__-g004.jpg" position="float" orientation="portrait" xlink:type="simple" id="oo_1134939.jpg"><uri content-type="original_file" xlink:type="simple">https://binary.pensoft.net/fig/1134939</uri></graphic></fig><fig id="F6" position="float" orientation="portrait"><object-id xmlns:xlink="http://www.w3.org/1999/xlink" content-type="doi" xlink:type="simple">10.3897/zookeys.1212.126598.figure13</object-id><object-id xmlns:xlink="http://www.w3.org/1999/xlink" content-type="arpha" xlink:type="simple">2AC79E9B-1BCD-5766-8F7D-81B85995E00E</object-id><label>Figure 13.</label><caption><p>Proved records of <italic><tp:taxon-name><tp:taxon-name-part taxon-name-part-type="genus" reg="Elachista">Elachista</tp:taxon-name-part><tp:taxon-name-part taxon-name-part-type="species" reg="cottiella">cottiella</tp:taxon-name-part></tp:taxon-name></italic> sp. nov. (red dots), <italic><tp:taxon-name><tp:taxon-name-part taxon-name-part-type="genus" reg="Elachista">E.</tp:taxon-name-part><tp:taxon-name-part taxon-name-part-type="species" reg="dimicatella">dimicatella</tp:taxon-name-part></tp:taxon-name></italic> (yellow dots) and <italic><tp:taxon-name><tp:taxon-name-part taxon-name-part-type="genus" reg="Elachista">E.</tp:taxon-name-part><tp:taxon-name-part taxon-name-part-type="species" reg="niphadophanes">niphadophanes</tp:taxon-name-part></tp:taxon-name></italic> (green dots).</p></caption><graphic xmlns:xlink="http://www.w3.org/1999/xlink" xlink:href="zookeys-1212-179_article-126598__-g006.jpg" position="float" orientation="portrait" xlink:type="simple" id="oo_1134941.jpg"><uri content-type="original_file" xlink:type="simple">https://binary.pensoft.net/fig/1134941</uri></graphic></fig></tp:treatment-sec><ref-list><ref id="B3"><mixed-citation xmlns:xlink="http://www.w3.org/1999/xlink" xlink:type="simple"><person-group><name name-style="western"><surname>Gaedike</surname><given-names>R</given-names></name></person-group> (<year>1975</year>) <article-title>Zum Status der von Rebel, Krone und Gozmány beschriebenen <italic><tp:taxon-name><tp:taxon-name-part taxon-name-part-type="genus">Elachista</tp:taxon-name-part></tp:taxon-name></italic>-Arten.</article-title><source>Annales Historico-Naturales Musei Nationalis Hungarici</source><volume>65</volume>: <fpage>239</fpage>–<lpage>248</lpage>.</mixed-citation></ref><ref id="B1"><mixed-citation xmlns:xlink="http://www.w3.org/1999/xlink" xlink:type="simple"><person-group><name name-style="western"><surname>Buszko</surname><given-names>J</given-names></name><name name-style="western"><surname>Baraniak</surname><given-names>E</given-names></name></person-group> (<year>1989</year>) <article-title>Studies on the mining <tp:taxon-name><tp:taxon-name-part taxon-name-part-type="order">Lepidoptera</tp:taxon-name-part></tp:taxon-name> of Poland. VII. <tp:taxon-name><tp:taxon-name-part taxon-name-part-type="family">Elachistidae</tp:taxon-name-part></tp:taxon-name> of the Tatra National Park.</article-title><source>Polskie Pismo Entomologiczne</source><volume>59</volume>: <fpage>357</fpage>–<lpage>365</lpage>.</mixed-citation></ref><ref id="B26"><mixed-citation xmlns:xlink="http://www.w3.org/1999/xlink" xlink:type="simple"><person-group><name name-style="western"><surname>Steuer</surname><given-names>H</given-names></name></person-group> (<year>1976</year>) <article-title>Beiträge zur Kenntnis der Elachistiden (<tp:taxon-name><tp:taxon-name-part taxon-name-part-type="order">Lepidoptera</tp:taxon-name-part></tp:taxon-name>). Teil II.</article-title><source>Deutsche Entomologische Zeitschrift</source><volume>23</volume>: <fpage>165</fpage>–<lpage>179</lpage>. <ext-link xlink:href="10.1002/mmnd.19760230116" ext-link-type="doi" xlink:type="simple">https://doi.org/10.1002/mmnd.19760230116</ext-link></mixed-citation></ref><ref id="B20"><mixed-citation xmlns:xlink="http://www.w3.org/1999/xlink" xlink:type="simple"><person-group><name name-style="western"><surname>Parenti</surname><given-names>U</given-names></name><name name-style="western"><surname>Varalda</surname><given-names>PG</given-names></name></person-group> (<year>1994</year>) <article-title>Gli Elachistidi (<tp:taxon-name><tp:taxon-name-part taxon-name-part-type="order">Lepidoptera</tp:taxon-name-part></tp:taxon-name>, <tp:taxon-name><tp:taxon-name-part taxon-name-part-type="family">Elachistidae</tp:taxon-name-part></tp:taxon-name>) e loro piante ospiti.</article-title><source>Bollettino del Museo Regionale di Scienze Naturali, Torino</source><volume>12</volume>: <fpage>73</fpage>–<lpage>136</lpage>.</mixed-citation></ref><ref id="B18"><mixed-citation xmlns:xlink="http://www.w3.org/1999/xlink" xlink:type="simple"><person-group><name name-style="western"><surname>Paluch</surname><given-names>F</given-names></name><name name-style="western"><surname>Bodziarczyk</surname><given-names>J</given-names></name><name name-style="western"><surname>Sosnowski</surname><given-names>M</given-names></name></person-group> (<year>2022</year>) <article-title>First record of <italic><tp:taxon-name><tp:taxon-name-part taxon-name-part-type="genus">Scrobipalpa</tp:taxon-name-part><tp:taxon-name-part taxon-name-part-type="species">chrysanthemella</tp:taxon-name-part></tp:taxon-name></italic> (E. Hofmann, 1867) from Poland and new faunistic data on <tp:taxon-name><tp:taxon-name-part taxon-name-part-type="order">Lepidoptera</tp:taxon-name-part></tp:taxon-name> from Bieszczady National Park.</article-title><source>Polish Journal of Entomology</source><volume>91</volume>(<issue>4</issue>): <fpage>167</fpage>–<lpage>172</lpage>. <ext-link xlink:href="10.5604/01.3001.0016.1854" ext-link-type="doi" xlink:type="simple">https://doi.org/10.5604/01.3001.0016.1854</ext-link></mixed-citation></ref><ref id="B15"><mixed-citation xmlns:xlink="http://www.w3.org/1999/xlink" xlink:type="simple"><person-group><name name-style="western"><surname>Laštůvka</surname><given-names>A</given-names></name><name name-style="western"><surname>Laštůvka</surname><given-names>Z</given-names></name><name name-style="western"><surname>Liška</surname><given-names>J</given-names></name><name name-style="western"><surname>Šumpich</surname><given-names>J</given-names></name></person-group> (<year>2018</year>) <source>Motyli a housenky stredni Evropy V. Drobni motyli I.</source><publisher-name>Academia</publisher-name>, <publisher-loc>Praha</publisher-loc>, <size units="page">532 pp</size>.</mixed-citation></ref><ref id="B13"><mixed-citation xmlns:xlink="http://www.w3.org/1999/xlink" xlink:type="simple"><person-group><name name-style="western"><surname>Kasy</surname><given-names>F</given-names></name></person-group> (<year>1980</year>) Lepidopterologisch-faunistisch bemerkenswerte Neufunde aus Niederösterreich, IX. (7 für Österreich neue Kleinschmetterlingsarten). Zeitschrift der Arbeitsgemeinschaft Österreichischer Entomologen 32(1/2): 47–48.</mixed-citation></ref></ref-list></tp:taxon-treatment>
