# Supplementary material for: ﻿Elachistadimicatella sensu auctt.—a complex of neglected species diversity (Lepidoptera, Elachistidae) from European mountain systems
Source: Zookeys. 2024 Sep 16;1212:179–94. doi: 10.3897/zookeys.1212.126598 (PMC11420535; doi:10.3897/zookeys.1212.126598)
Supplement: XML Treatment for Elachista niphadophanes [file zookeys.1212.126598-treatment2.xml]

<!DOCTYPE tp:taxon-treatment
  PUBLIC "-//TaxonX//DTD Taxonomic Treatment Publishing DTD v0 20100105//EN" "tax-treatment-NSO.dtd">
<tp:taxon-treatment xmlns:tp="http://www.plazi.org/taxpub"><tp:treatment-meta><kwd-group><label>Taxon classification</label><kwd>
                <named-content content-type="kingdom">Animalia</named-content>
              </kwd><kwd>
                <named-content content-type="order">Lepidoptera</named-content>
              </kwd><kwd>
                <named-content content-type="family">Elachistidae</named-content>
              </kwd></kwd-group><mixed-citation publication-type="journal"><person-group><name><surname>Kaila</surname><given-names>Lauri</given-names></name><name><surname>Huemer</surname><given-names>Peter</given-names></name></person-group><article-title>﻿<italic><tp:taxon-name><tp:taxon-name-part taxon-name-part-type="genus" reg="Elachista">Elachista</tp:taxon-name-part><tp:taxon-name-part taxon-name-part-type="species" reg="dimicatella">dimicatella</tp:taxon-name-part></tp:taxon-name></italic> sensu auctt.—a complex of neglected species diversity (<tp:taxon-name><tp:taxon-name-part taxon-name-part-type="order">Lepidoptera</tp:taxon-name-part></tp:taxon-name>, <tp:taxon-name><tp:taxon-name-part taxon-name-part-type="family">Elachistidae</tp:taxon-name-part></tp:taxon-name>) from European mountain systems</article-title><source>Zookeys</source><day>16</day><month>09</month><year>2024</year><volume>1212</volume><fpage>179</fpage><lpage>194</lpage><pub-id pub-id-type="doi">10.3897/zookeys.1212.126598</pub-id></mixed-citation></tp:treatment-meta><tp:nomenclature><label>﻿</label><tp:taxon-name>
              <object-id xmlns:xlink="http://www.w3.org/1999/xlink" content-type="arpha" xlink:type="simple">4C876C22-552F-5D26-B556-125048371D74</object-id>
              <tp:taxon-name-part taxon-name-part-type="genus" reg="Elachista">Elachista</tp:taxon-name-part>
              <tp:taxon-name-part taxon-name-part-type="species" reg="niphadophanes">niphadophanes</tp:taxon-name-part>
            </tp:taxon-name><tp:taxon-authority>Meyrick, 1937</tp:taxon-authority><tp:taxon-status xmlns:xlink="http://www.w3.org/1999/xlink" xlink:type="simple">sp. rev.</tp:taxon-status><tp:nomenclature-citation-list><tp:nomenclature-citation><tp:taxon-name>
                  <tp:taxon-name-part taxon-name-part-type="genus" reg="Elachista">Elachista</tp:taxon-name-part>
                  <tp:taxon-name-part taxon-name-part-type="species" reg="niphadophanes">niphadophanes</tp:taxon-name-part>
                </tp:taxon-name><comment>Meyrick, 1937: 100. Type locality: France, Forges d’Abel. Lectotype ♂, designated by <xref ref-type="bibr" rid="B19">Parenti (1972</xref>: 39) (<named-content xmlns:xlink="http://www.w3.org/1999/xlink" content-type="dwc:institutional_code" xlink:title="Museé National d´Historie Naturelle, Paris, France" xlink:href="http://grbio.org/institution/museum-national-dhistoire-naturelle-2" xlink:type="simple">MNHN</named-content>). Synonymized by <xref ref-type="bibr" rid="B26">Steuer (1976</xref>: 174). [pictures of adult and genitalia examined].</comment></tp:nomenclature-citation></tp:nomenclature-citation-list></tp:nomenclature><tp:treatment-sec sec-type="material" id="SECID0E6JAG"><title>Material examined.</title><p><bold>France</bold> • 2♂; Pyrenees Orientales, Mosset, Col de Jau; 1450 m a.s.l.; <named-content xmlns:xlink="http://www.w3.org/1999/xlink" content-type="dwc:verbatimCoordinates" xlink:type="simple"><named-content content-type="geo-json" specific-use="{&#34;type&#34;:&#34;Point&#34;,&#34;coordinates&#34;:[2.250000,42.720000]}" id="NCID0EKKAG" xlink:type="simple">42.72°N, 2.25°E</named-content></named-content>; 24 Jun.1998 [one without abdomen]; genitalia slide 7419JN; coll. Thierry Varenne • 1♂; Départment des Hautes-Pyrénees, Gripp, Col de Jau, Gripp; <named-content xmlns:xlink="http://www.w3.org/1999/xlink" content-type="dwc:verbatimCoordinates" xlink:type="simple"><named-content content-type="geo-json" specific-use="{&#34;type&#34;:&#34;Point&#34;,&#34;coordinates&#34;:[0.210000,42.960000]}" id="NCID0ESKAG" xlink:type="simple">42.96°N, 0.21°E</named-content></named-content>; 8 Jul 1982; C. Gielis leg; <named-content xmlns:xlink="http://www.w3.org/1999/xlink" content-type="dwc:institutional_code" xlink:title="Finnish Museum of Natural History, Helsinki, Finland" xlink:href="http://grbio.org/institution/finnish-museum-natural-history" xlink:type="simple">MZH</named-content>.</p></tp:treatment-sec><tp:treatment-sec sec-type="diagnosis" id="SECID0E3KAG"><title>Diagnosis.</title><p><italic><tp:taxon-name><tp:taxon-name-part taxon-name-part-type="genus" reg="Elachista">Elachista</tp:taxon-name-part><tp:taxon-name-part taxon-name-part-type="species" reg="niphadophanes">niphadophanes</tp:taxon-name-part></tp:taxon-name></italic> is overall very similar to <italic><tp:taxon-name><tp:taxon-name-part taxon-name-part-type="genus" reg="Elachista">E.</tp:taxon-name-part><tp:taxon-name-part taxon-name-part-type="species" reg="dimicatella">dimicatella</tp:taxon-name-part></tp:taxon-name></italic>, but the known specimens are somewhat smaller than males of <italic><tp:taxon-name><tp:taxon-name-part taxon-name-part-type="genus" reg="Elachista">E.</tp:taxon-name-part><tp:taxon-name-part taxon-name-part-type="species" reg="dimicatella">dimicatella</tp:taxon-name-part></tp:taxon-name></italic>. They differ by the distally lighter colour of the antenna and the broader median fascia of the forewing in <italic><tp:taxon-name><tp:taxon-name-part taxon-name-part-type="genus" reg="Elachista">E.</tp:taxon-name-part><tp:taxon-name-part taxon-name-part-type="species" reg="niphadophanes">niphadophanes</tp:taxon-name-part></tp:taxon-name></italic>. From the similar <italic><tp:taxon-name><tp:taxon-name-part taxon-name-part-type="genus" reg="Elachista">E.</tp:taxon-name-part><tp:taxon-name-part taxon-name-part-type="species" reg="cottiella">cottiella</tp:taxon-name-part></tp:taxon-name></italic> it furthermore differs by several characters, particularly the colour of the antenna, white tipped tegulae, larger extension and white colour of forewing markings, and the white termen of the forewing. In the male genitalia the most distinctive difference between <italic><tp:taxon-name><tp:taxon-name-part taxon-name-part-type="genus" reg="Elachista">E.</tp:taxon-name-part><tp:taxon-name-part taxon-name-part-type="species" reg="niphadophanes">niphadophanes</tp:taxon-name-part></tp:taxon-name></italic> and <italic><tp:taxon-name><tp:taxon-name-part taxon-name-part-type="genus" reg="Elachista">E.</tp:taxon-name-part><tp:taxon-name-part taxon-name-part-type="species" reg="cottiella">cottiella</tp:taxon-name-part></tp:taxon-name></italic> is the much larger phallus in <italic><tp:taxon-name><tp:taxon-name-part taxon-name-part-type="genus" reg="Elachista">E.</tp:taxon-name-part><tp:taxon-name-part taxon-name-part-type="species" reg="cottiella">cottiella</tp:taxon-name-part></tp:taxon-name></italic>. The male genitalia are similar to those of <italic><tp:taxon-name><tp:taxon-name-part taxon-name-part-type="genus" reg="Elachista">E.</tp:taxon-name-part><tp:taxon-name-part taxon-name-part-type="species" reg="dimicatella">dimicatella</tp:taxon-name-part></tp:taxon-name></italic>, but the phallus is somewhat smaller in <italic><tp:taxon-name><tp:taxon-name-part taxon-name-part-type="genus" reg="Elachista">E.</tp:taxon-name-part><tp:taxon-name-part taxon-name-part-type="species" reg="niphadophanes">niphadophanes</tp:taxon-name-part></tp:taxon-name></italic>.</p></tp:treatment-sec><tp:treatment-sec sec-type="redescription" id="SECID0EQOAG"><title>Redescription.</title><p>Habitus [based on two worn male specimens and figure of lectotype] (Fig. <xref ref-type="fig" rid="F2">4</xref>). Wingspan 8–9 mm. Labial palpus ascending, approximately as long as diameter of head, off-white to silvery grey above, fuscous below; 3<sup>rd</sup> segment purely off-white. Head white; neck tuft creamy white, thorax dark grey, tegula in basal half dark grey, white in distal half. Antenna dark grey-brown in basal 2/5, distal part can be paler grey. Mid- and hindlegs outwards grey, inwards off-white with also spurs, tibia and tarsal articles distally off-white. Ground colour of forewing dark brown; base white on dorsal side; broad white transverse fascia at 1/3 forewing length; similarly coloured subcostal and tornal spot at 3/4 forewing length, weakly confluent forming medially outward directed fascia; fringe as ground colour, at termen white. Underside of fore- and hindwing dark grey with concolourous fringe. Female unknown.</p><p>Male genitalia (Fig. <xref ref-type="fig" rid="F3">8</xref>). Uncus lobes apart from each other, separated by convex posterior margin of tegumen, ventrolaterally directed, tongue-shaped, 2 × as long as wide, distally round. Spinose knob of gnathos very small as compared to average size within the <italic><tp:taxon-name><tp:taxon-name-part taxon-name-part-type="genus" reg="Elachista">E.</tp:taxon-name-part><tp:taxon-name-part taxon-name-part-type="species" reg="bifasciella">bifasciella</tp:taxon-name-part></tp:taxon-name></italic> group, round. Valva straight, slightly broadest in middle, basal fold of costa extended to distal 3/4 of valva where meeting distal lobe and forming distinct hump. Digitate process 1/4 × as long as valva, distally somewhat oblique with a few setae. Mesial margin of juxta lobes straight, meeting distal margin at a right angle, distal margin somewhat convex, laterally setose. Vinculum distally tapered into short saccus, no median ridge present. Phallus 0.6 × as long as valva, broadest in basal 1/4, straight, distal end bifurcated; without cornuti; caecum short, bulbous, posterior opening dorsally projected.</p><p>Female unknown.</p></tp:treatment-sec><tp:treatment-sec sec-type="Molecular analysis" id="SECID0EOPAG"><title>Molecular analysis.</title><p>Unfortunately, no DNA barcode could be retrieved for this species.</p></tp:treatment-sec><tp:treatment-sec sec-type="biology" id="SECID0ETPAG"><title>Biology.</title><p>Host-plant and early stages are unknown. Host-plants from the Polish Tatra Mountains attributed to the former senior synonym <italic><tp:taxon-name><tp:taxon-name-part taxon-name-part-type="genus" reg="Elachista">E.</tp:taxon-name-part><tp:taxon-name-part taxon-name-part-type="species" reg="dimicatella">dimicatella</tp:taxon-name-part></tp:taxon-name></italic> are not applicable for <italic><tp:taxon-name><tp:taxon-name-part taxon-name-part-type="genus" reg="Elachista">E.</tp:taxon-name-part><tp:taxon-name-part taxon-name-part-type="species" reg="niphadophanes">niphadophanes</tp:taxon-name-part></tp:taxon-name></italic>. Furthermore, host-plants published by <xref ref-type="bibr" rid="B20">Parenti and Varalda (1994)</xref> cannot be attributed to this species and likely most of them belong to the south-western alpine <italic><tp:taxon-name><tp:taxon-name-part taxon-name-part-type="genus" reg="Elachista">E.</tp:taxon-name-part><tp:taxon-name-part taxon-name-part-type="species" reg="cottiella">cottiella</tp:taxon-name-part></tp:taxon-name></italic>.</p></tp:treatment-sec><tp:treatment-sec sec-type="distribution" id="SECID0E5QAG"><title>Distribution.</title><p>Pyrenees. With certainty only known from the type locality Forges d’Abel, from Col de Jau and Gripp (Pyrenees, France), from Cole de Jau published as <italic><tp:taxon-name><tp:taxon-name-part taxon-name-part-type="genus" reg="Elachista">E.</tp:taxon-name-part><tp:taxon-name-part taxon-name-part-type="species" reg="dimicatella">dimicatella</tp:taxon-name-part></tp:taxon-name></italic> (<xref ref-type="bibr" rid="B21">Peslier et al. 2023</xref>) (Fig. <xref ref-type="fig" rid="F6">13</xref>).</p><fig id="F3" position="float" orientation="portrait"><object-id xmlns:xlink="http://www.w3.org/1999/xlink" content-type="doi" xlink:type="simple">10.3897/zookeys.1212.126598.figures7-9</object-id><object-id xmlns:xlink="http://www.w3.org/1999/xlink" content-type="arpha" xlink:type="simple">B697F71B-6AFA-5DDD-9A85-5412F742C161</object-id><label>Figures 7–9.</label><caption><p>Male genitalia, with details enlarged <bold>7</bold><italic><tp:taxon-name><tp:taxon-name-part taxon-name-part-type="genus" reg="Elachista">Elachista</tp:taxon-name-part><tp:taxon-name-part taxon-name-part-type="species" reg="dimicatella">dimicatella</tp:taxon-name-part></tp:taxon-name></italic>, Ukraine, slide 4827 L. Kaila <bold>8</bold><italic><tp:taxon-name><tp:taxon-name-part taxon-name-part-type="genus" reg="Elachista">E.</tp:taxon-name-part><tp:taxon-name-part taxon-name-part-type="species" reg="niphadophanes">niphadophanes</tp:taxon-name-part></tp:taxon-name></italic>, France, slide 7419 J. Nel <bold>9</bold><italic><tp:taxon-name><tp:taxon-name-part taxon-name-part-type="genus" reg="Elachista">E.</tp:taxon-name-part><tp:taxon-name-part taxon-name-part-type="species" reg="cottiella">cottiella</tp:taxon-name-part></tp:taxon-name></italic> sp. nov., paratype, Italy, slide 6347 L. Kaila.</p></caption><graphic xmlns:xlink="http://www.w3.org/1999/xlink" xlink:href="zookeys-1212-179_article-126598__-g003.jpg" position="float" orientation="portrait" xlink:type="simple" id="oo_1134938.jpg"><uri content-type="original_file" xlink:type="simple">https://binary.pensoft.net/fig/1134938</uri></graphic></fig></tp:treatment-sec><tp:treatment-sec sec-type="remarks" id="SECID0ELTAG"><title>Remarks.</title><p><italic><tp:taxon-name><tp:taxon-name-part taxon-name-part-type="genus" reg="Elachista">Elachista</tp:taxon-name-part><tp:taxon-name-part taxon-name-part-type="species" reg="niphadophanes">niphadophanes</tp:taxon-name-part></tp:taxon-name></italic> was described from two specimens (suggesting male and female sex) collected by Lhomme in the French Pyrenees (Forges d’Abel). <xref ref-type="bibr" rid="B19">Parenti (1972)</xref> dissected the only available syntype in <named-content xmlns:xlink="http://www.w3.org/1999/xlink" content-type="dwc:institutional_code" xlink:title="Museé National d´Historie Naturelle, Paris, France" xlink:href="http://grbio.org/institution/museum-national-dhistoire-naturelle-2" xlink:type="simple">MNHN</named-content> and designated this specimen as lectotype. He furthermore mentioned three male specimens in coll. Lhomme. Later, <xref ref-type="bibr" rid="B26">Steuer (1976)</xref> incorrectly synonymized <italic><tp:taxon-name><tp:taxon-name-part taxon-name-part-type="genus" reg="Elachista">E.</tp:taxon-name-part><tp:taxon-name-part taxon-name-part-type="species" reg="niphadophanes">niphadophanes</tp:taxon-name-part></tp:taxon-name></italic> with <italic><tp:taxon-name><tp:taxon-name-part taxon-name-part-type="genus" reg="Elachista">E.</tp:taxon-name-part><tp:taxon-name-part taxon-name-part-type="species" reg="dimicatella">dimicatella</tp:taxon-name-part></tp:taxon-name></italic> solely from an overall similarity of the male genitalia as figured by <xref ref-type="bibr" rid="B19">Parenti (1972)</xref> and based on written information from Parenti, that there would be no differences between the adults of the two taxa.</p><fig id="F4" position="float" orientation="portrait"><object-id xmlns:xlink="http://www.w3.org/1999/xlink" content-type="doi" xlink:type="simple">10.3897/zookeys.1212.126598.figures10-11</object-id><object-id xmlns:xlink="http://www.w3.org/1999/xlink" content-type="arpha" xlink:type="simple">B9DBAB9B-D710-5B30-A83D-9361B4743BC4</object-id><label>Figures 10, 11.</label><caption><p>Female genitalia <bold>10</bold><italic><tp:taxon-name><tp:taxon-name-part taxon-name-part-type="genus" reg="Elachista">Elachista</tp:taxon-name-part><tp:taxon-name-part taxon-name-part-type="species" reg="dimicatella">dimicatella</tp:taxon-name-part></tp:taxon-name></italic>, Ukraine, slide 6383 L. Kaila <bold>11</bold><italic><tp:taxon-name><tp:taxon-name-part taxon-name-part-type="genus" reg="Elachista">E.</tp:taxon-name-part><tp:taxon-name-part taxon-name-part-type="species" reg="cottiella">cottiella</tp:taxon-name-part></tp:taxon-name></italic> sp. nov., paratype, Italy, slide 6381 L. Kaila.</p></caption><graphic xmlns:xlink="http://www.w3.org/1999/xlink" xlink:href="zookeys-1212-179_article-126598__-g004.jpg" position="float" orientation="portrait" xlink:type="simple" id="oo_1134939.jpg"><uri content-type="original_file" xlink:type="simple">https://binary.pensoft.net/fig/1134939</uri></graphic></fig></tp:treatment-sec><tp:treatment-sec><!--Section generated to contain objects referenced in tp:taxon-treatment.--><fig id="F2" position="float" orientation="portrait"><object-id xmlns:xlink="http://www.w3.org/1999/xlink" content-type="doi" xlink:type="simple">10.3897/zookeys.1212.126598.figures2-6</object-id><object-id xmlns:xlink="http://www.w3.org/1999/xlink" content-type="arpha" xlink:type="simple">3A2B5D34-22FF-5A02-83AF-13E8EA4A849F</object-id><label>Figures 2–6.</label><caption><p>Adults. <bold>2</bold><italic><tp:taxon-name><tp:taxon-name-part taxon-name-part-type="genus" reg="Elachista">Elachista</tp:taxon-name-part><tp:taxon-name-part taxon-name-part-type="species" reg="dimicatella">dimicatella</tp:taxon-name-part></tp:taxon-name></italic>, male, Poland <bold>3</bold><italic><tp:taxon-name><tp:taxon-name-part taxon-name-part-type="genus" reg="Elachista">E.</tp:taxon-name-part><tp:taxon-name-part taxon-name-part-type="species" reg="dimicatella">dimicatella</tp:taxon-name-part></tp:taxon-name></italic>, female, Poland <bold>4</bold><italic><tp:taxon-name><tp:taxon-name-part taxon-name-part-type="genus" reg="Elachista">E.</tp:taxon-name-part><tp:taxon-name-part taxon-name-part-type="species" reg="niphadophanes">niphadophanes</tp:taxon-name-part></tp:taxon-name></italic>, male, France <bold>5</bold><italic><tp:taxon-name><tp:taxon-name-part taxon-name-part-type="genus" reg="Elachista">E.</tp:taxon-name-part><tp:taxon-name-part taxon-name-part-type="species" reg="cottiella">cottiella</tp:taxon-name-part></tp:taxon-name></italic> sp. nov., male, paratype, Italy <bold>6</bold><italic><tp:taxon-name><tp:taxon-name-part taxon-name-part-type="genus" reg="Elachista">E.</tp:taxon-name-part><tp:taxon-name-part taxon-name-part-type="species" reg="cottiella">cottiella</tp:taxon-name-part></tp:taxon-name></italic> sp. nov., female, paratype, Italy.</p></caption><graphic xmlns:xlink="http://www.w3.org/1999/xlink" xlink:href="zookeys-1212-179_article-126598__-g002.jpg" position="float" orientation="portrait" xlink:type="simple" id="oo_1134937.jpg"><uri content-type="original_file" xlink:type="simple">https://binary.pensoft.net/fig/1134937</uri></graphic></fig><fig id="F6" position="float" orientation="portrait"><object-id xmlns:xlink="http://www.w3.org/1999/xlink" content-type="doi" xlink:type="simple">10.3897/zookeys.1212.126598.figure13</object-id><object-id xmlns:xlink="http://www.w3.org/1999/xlink" content-type="arpha" xlink:type="simple">2AC79E9B-1BCD-5766-8F7D-81B85995E00E</object-id><label>Figure 13.</label><caption><p>Proved records of <italic><tp:taxon-name><tp:taxon-name-part taxon-name-part-type="genus" reg="Elachista">Elachista</tp:taxon-name-part><tp:taxon-name-part taxon-name-part-type="species" reg="cottiella">cottiella</tp:taxon-name-part></tp:taxon-name></italic> sp. nov. (red dots), <italic><tp:taxon-name><tp:taxon-name-part taxon-name-part-type="genus" reg="Elachista">E.</tp:taxon-name-part><tp:taxon-name-part taxon-name-part-type="species" reg="dimicatella">dimicatella</tp:taxon-name-part></tp:taxon-name></italic> (yellow dots) and <italic><tp:taxon-name><tp:taxon-name-part taxon-name-part-type="genus" reg="Elachista">E.</tp:taxon-name-part><tp:taxon-name-part taxon-name-part-type="species" reg="niphadophanes">niphadophanes</tp:taxon-name-part></tp:taxon-name></italic> (green dots).</p></caption><graphic xmlns:xlink="http://www.w3.org/1999/xlink" xlink:href="zookeys-1212-179_article-126598__-g006.jpg" position="float" orientation="portrait" xlink:type="simple" id="oo_1134941.jpg"><uri content-type="original_file" xlink:type="simple">https://binary.pensoft.net/fig/1134941</uri></graphic></fig></tp:treatment-sec><ref-list><ref id="B19"><mixed-citation xmlns:xlink="http://www.w3.org/1999/xlink" xlink:type="simple"><person-group><name name-style="western"><surname>Parenti</surname><given-names>U</given-names></name></person-group> (<year>1972</year>) <article-title>Revisione degli Elachistidi (<tp:taxon-name><tp:taxon-name-part taxon-name-part-type="order">Lepidoptera</tp:taxon-name-part></tp:taxon-name>, <tp:taxon-name><tp:taxon-name-part taxon-name-part-type="family">Elachistidae</tp:taxon-name-part></tp:taxon-name>) paleartici. I. Tipi di Elachistidi del Museo di Storia naturale di Parigi.</article-title><source>Bollettino del Museo di Zoologia dell’Università di Torino</source><volume>1972</volume>(<issue>2</issue>): <fpage>29</fpage>–<lpage>56</lpage>.</mixed-citation></ref><ref id="B26"><mixed-citation xmlns:xlink="http://www.w3.org/1999/xlink" xlink:type="simple"><person-group><name name-style="western"><surname>Steuer</surname><given-names>H</given-names></name></person-group> (<year>1976</year>) <article-title>Beiträge zur Kenntnis der Elachistiden (<tp:taxon-name><tp:taxon-name-part taxon-name-part-type="order">Lepidoptera</tp:taxon-name-part></tp:taxon-name>). Teil II.</article-title><source>Deutsche Entomologische Zeitschrift</source><volume>23</volume>: <fpage>165</fpage>–<lpage>179</lpage>. <ext-link xlink:href="10.1002/mmnd.19760230116" ext-link-type="doi" xlink:type="simple">https://doi.org/10.1002/mmnd.19760230116</ext-link></mixed-citation></ref><ref id="B20"><mixed-citation xmlns:xlink="http://www.w3.org/1999/xlink" xlink:type="simple"><person-group><name name-style="western"><surname>Parenti</surname><given-names>U</given-names></name><name name-style="western"><surname>Varalda</surname><given-names>PG</given-names></name></person-group> (<year>1994</year>) <article-title>Gli Elachistidi (<tp:taxon-name><tp:taxon-name-part taxon-name-part-type="order">Lepidoptera</tp:taxon-name-part></tp:taxon-name>, <tp:taxon-name><tp:taxon-name-part taxon-name-part-type="family">Elachistidae</tp:taxon-name-part></tp:taxon-name>) e loro piante ospiti.</article-title><source>Bollettino del Museo Regionale di Scienze Naturali, Torino</source><volume>12</volume>: <fpage>73</fpage>–<lpage>136</lpage>.</mixed-citation></ref><ref id="B21"><mixed-citation xmlns:xlink="http://www.w3.org/1999/xlink" xlink:type="simple"><person-group><name name-style="western"><surname>Peslier</surname><given-names>S</given-names></name><name name-style="western"><surname>Nel</surname><given-names>J</given-names></name><name name-style="western"><surname>Varenne</surname><given-names>T</given-names></name><name name-style="western"><surname>Taurand</surname><given-names>L</given-names></name></person-group> (<year>2023</year>) Catalogue iconographique des Lépidoptères des Pyrénées-Orientales (France). Tome III. Suppl. Revue de l’Association Roussillonnaise d’Entomologie 23: 244.</mixed-citation></ref></ref-list></tp:taxon-treatment>
