# Supplementary material for: ﻿Elachistadimicatella sensu auctt.—a complex of neglected species diversity (Lepidoptera, Elachistidae) from European mountain systems
Source: Zookeys. 2024 Sep 16;1212:179–94. doi: 10.3897/zookeys.1212.126598 (PMC11420535; doi:10.3897/zookeys.1212.126598)
Supplement: XML Treatment for Elachista cottiella [file zookeys.1212.126598-treatment3.xml]

<!DOCTYPE tp:taxon-treatment
  PUBLIC "-//TaxonX//DTD Taxonomic Treatment Publishing DTD v0 20100105//EN" "tax-treatment-NSO.dtd">
<tp:taxon-treatment xmlns:tp="http://www.plazi.org/taxpub"><tp:treatment-meta><kwd-group><label>Taxon classification</label><kwd>
                <named-content content-type="kingdom">Animalia</named-content>
              </kwd><kwd>
                <named-content content-type="order">Lepidoptera</named-content>
              </kwd><kwd>
                <named-content content-type="family">Elachistidae</named-content>
              </kwd></kwd-group><mixed-citation publication-type="journal"><person-group><name><surname>Kaila</surname><given-names>Lauri</given-names></name><name><surname>Huemer</surname><given-names>Peter</given-names></name></person-group><article-title>﻿<italic><tp:taxon-name><tp:taxon-name-part taxon-name-part-type="genus" reg="Elachista">Elachista</tp:taxon-name-part><tp:taxon-name-part taxon-name-part-type="species" reg="dimicatella">dimicatella</tp:taxon-name-part></tp:taxon-name></italic> sensu auctt.—a complex of neglected species diversity (<tp:taxon-name><tp:taxon-name-part taxon-name-part-type="order">Lepidoptera</tp:taxon-name-part></tp:taxon-name>, <tp:taxon-name><tp:taxon-name-part taxon-name-part-type="family">Elachistidae</tp:taxon-name-part></tp:taxon-name>) from European mountain systems</article-title><source>Zookeys</source><day>16</day><month>09</month><year>2024</year><volume>1212</volume><fpage>179</fpage><lpage>194</lpage><pub-id pub-id-type="doi">10.3897/zookeys.1212.126598</pub-id></mixed-citation></tp:treatment-meta><tp:nomenclature><label>﻿</label><tp:taxon-name>
              <object-id xmlns:xlink="http://www.w3.org/1999/xlink" content-type="arpha" xlink:type="simple">70C4B1F3-85C4-5500-81D2-DADFFB9B4C04</object-id>
              <tp:taxon-name-part taxon-name-part-type="genus" reg="Elachista">Elachista</tp:taxon-name-part>
              <tp:taxon-name-part taxon-name-part-type="species" reg="cottiella">cottiella</tp:taxon-name-part>
              <object-id xmlns:xlink="http://www.w3.org/1999/xlink" content-type="zoobank" xlink:type="simple">https://zoobank.org/98E5AC18-54CE-4D00-B041-C46C4C8813B2</object-id>
            </tp:taxon-name><tp:taxon-status xmlns:xlink="http://www.w3.org/1999/xlink" xlink:type="simple">sp. nov.</tp:taxon-status></tp:nomenclature><tp:treatment-sec sec-type="type material" id="SECID0ESXAG"><title>Type material.</title><p><bold><italic>Holotype</italic>. Italy</bold> • ♂; Prov. Torino, Fenestrelle, Umg. Pracatinat, Forte delle Valli [type locality part of Orsiera-Rocciavrè Nature Park]; <named-content xmlns:xlink="http://www.w3.org/1999/xlink" content-type="dwc:verbatimCoordinates" xlink:type="simple"><named-content content-type="geo-json" specific-use="{&#34;type&#34;:&#34;Point&#34;,&#34;coordinates&#34;:[7.070556,45.038056]}" id="NCID0EAYAG" xlink:type="simple">45°2'17"N, 7°4'14"E</named-content></named-content>; 1700–1720 m; 02 Jun 2022; P. Huemer leg.; DNA Barcode ID <named-content xmlns:xlink="http://www.w3.org/1999/xlink" content-type="dwc:institutional_code" xlink:title="Tiroler Landesmuseum Ferdinandeum, Innsbruck, Austria" xlink:href="http://grbio.org/institution/tiroler-landesmuseum-ferdinandeum" xlink:type="simple">TLMF</named-content> Lep 32861; <named-content xmlns:xlink="http://www.w3.org/1999/xlink" content-type="dwc:institutional_code" xlink:title="Tiroler Landesmuseum Ferdinandeum, Innsbruck, Austria" xlink:href="http://grbio.org/institution/tiroler-landesmuseum-ferdinandeum" xlink:type="simple">TLMF</named-content>.</p><fig id="F5" position="float" orientation="portrait"><object-id xmlns:xlink="http://www.w3.org/1999/xlink" content-type="doi" xlink:type="simple">10.3897/zookeys.1212.126598.figure12</object-id><object-id xmlns:xlink="http://www.w3.org/1999/xlink" content-type="arpha" xlink:type="simple">8DC94BB7-11DB-5D00-A43F-25580318EDA0</object-id><label>Figure 12.</label><caption><p>Habitat of <italic><tp:taxon-name><tp:taxon-name-part taxon-name-part-type="genus" reg="Elachista">Elachista</tp:taxon-name-part><tp:taxon-name-part taxon-name-part-type="species" reg="cottiella">cottiella</tp:taxon-name-part></tp:taxon-name></italic> sp. nov. (Italy, Torino, Lago Lauson).</p></caption><graphic xmlns:xlink="http://www.w3.org/1999/xlink" xlink:href="zookeys-1212-179_article-126598__-g005.jpg" position="float" orientation="portrait" xlink:type="simple" id="oo_1134940.jpg"><uri content-type="original_file" xlink:type="simple">https://binary.pensoft.net/fig/1134940</uri></graphic></fig><fig id="F6" position="float" orientation="portrait"><object-id xmlns:xlink="http://www.w3.org/1999/xlink" content-type="doi" xlink:type="simple">10.3897/zookeys.1212.126598.figure13</object-id><object-id xmlns:xlink="http://www.w3.org/1999/xlink" content-type="arpha" xlink:type="simple">2AC79E9B-1BCD-5766-8F7D-81B85995E00E</object-id><label>Figure 13.</label><caption><p>Proved records of <italic><tp:taxon-name><tp:taxon-name-part taxon-name-part-type="genus" reg="Elachista">Elachista</tp:taxon-name-part><tp:taxon-name-part taxon-name-part-type="species" reg="cottiella">cottiella</tp:taxon-name-part></tp:taxon-name></italic> sp. nov. (red dots), <italic><tp:taxon-name><tp:taxon-name-part taxon-name-part-type="genus" reg="Elachista">E.</tp:taxon-name-part><tp:taxon-name-part taxon-name-part-type="species" reg="dimicatella">dimicatella</tp:taxon-name-part></tp:taxon-name></italic> (yellow dots) and <italic><tp:taxon-name><tp:taxon-name-part taxon-name-part-type="genus" reg="Elachista">E.</tp:taxon-name-part><tp:taxon-name-part taxon-name-part-type="species" reg="niphadophanes">niphadophanes</tp:taxon-name-part></tp:taxon-name></italic> (green dots).</p></caption><graphic xmlns:xlink="http://www.w3.org/1999/xlink" xlink:href="zookeys-1212-179_article-126598__-g006.jpg" position="float" orientation="portrait" xlink:type="simple" id="oo_1134941.jpg"><uri content-type="original_file" xlink:type="simple">https://binary.pensoft.net/fig/1134941</uri></graphic></fig><p><bold><italic>Paratypes</italic>. Italy</bold> • 7♂; prov. Torino, N.N. Conca Cialancia, Umg. Lago Lauson; 2030–2050 m; <named-content xmlns:xlink="http://www.w3.org/1999/xlink" content-type="dwc:verbatimCoordinates" xlink:type="simple"><named-content content-type="geo-json" specific-use="{&#34;type&#34;:&#34;Point&#34;,&#34;coordinates&#34;:[7.126667,44.887778]}" id="NCID0E61AG" xlink:type="simple">44°53'16"N, 7°7'36"E</named-content></named-content>; 17 Jul 2022; P. Huemer leg.; DNA Barcode IDs TLMF_Lep_33427, TLMF_Lep _33428; <named-content xmlns:xlink="http://www.w3.org/1999/xlink" content-type="dwc:institutional_code" xlink:title="Tiroler Landesmuseum Ferdinandeum, Innsbruck, Austria" xlink:href="http://grbio.org/institution/tiroler-landesmuseum-ferdinandeum" xlink:type="simple">TLMF</named-content> • 6♂ 4♀; Piemonte, Provonda → Ciai (Giaveno, to); <named-content xmlns:xlink="http://www.w3.org/1999/xlink" content-type="dwc:verbatimCoordinates" xlink:type="simple"><named-content content-type="geo-json" specific-use="{&#34;type&#34;:&#34;Point&#34;,&#34;coordinates&#34;:[7.466667,45.183333]}" id="NCID0EM2AG" xlink:type="simple">45°11'N, 7°28'E</named-content></named-content>; reared from <italic><tp:taxon-name><tp:taxon-name-part taxon-name-part-type="genus" reg="Festuca">Festuca</tp:taxon-name-part><tp:taxon-name-part taxon-name-part-type="species" reg="ovina">ovina</tp:taxon-name-part></tp:taxon-name></italic> group; P. Varalda leg.; L. Kaila prep. 6346, 6347, 6380, 6381, J. Tabell prep. 4392, 4654; DNA Barcode ID samples 1641, 1632 Lepid. phyl. (unsuccessful); <italic><tp:taxon-name><tp:taxon-name-part taxon-name-part-type="genus" reg="Elachista">Elachista</tp:taxon-name-part><tp:taxon-name-part taxon-name-part-type="species" reg="dimicatella">dimicatella</tp:taxon-name-part></tp:taxon-name></italic> det. U. Parenti; http//id.luomus.fi/GD1118-1127; <named-content xmlns:xlink="http://www.w3.org/1999/xlink" content-type="dwc:institutional_code" xlink:title="Finnish Museum of Natural History, Helsinki, Finland" xlink:href="http://grbio.org/institution/finnish-museum-natural-history" xlink:type="simple">MZH</named-content> • 2♂ 2♀; Piemonte, Strada Giaveno, Provonda; 950 m; 25 + 28 May 1989; reared from <italic><tp:taxon-name><tp:taxon-name-part taxon-name-part-type="genus" reg="Avenella">Avenella</tp:taxon-name-part><tp:taxon-name-part taxon-name-part-type="species" reg="flexuosa">flexuosa</tp:taxon-name-part></tp:taxon-name></italic>; U. Parenti leg; <named-content xmlns:xlink="http://www.w3.org/1999/xlink" content-type="dwc:institutional_code" xlink:title="SNSB-Zoologische Staatssammlung München, Munich, Germany" xlink:href="http://grbio.org/institution/bavarian-state-collection-zoology" xlink:type="simple">ZSM</named-content>.</p></tp:treatment-sec><tp:treatment-sec sec-type="diagnosis" id="SECID0E33AG"><title>Diagnosis.</title><p><italic><tp:taxon-name><tp:taxon-name-part taxon-name-part-type="genus" reg="Elachista">Elachista</tp:taxon-name-part><tp:taxon-name-part taxon-name-part-type="species" reg="cottiella">cottiella</tp:taxon-name-part></tp:taxon-name></italic> differs from the closely related <italic><tp:taxon-name><tp:taxon-name-part taxon-name-part-type="genus" reg="Elachista">E.</tp:taxon-name-part><tp:taxon-name-part taxon-name-part-type="species" reg="dimicatella">dimicatella</tp:taxon-name-part></tp:taxon-name></italic> and <italic><tp:taxon-name><tp:taxon-name-part taxon-name-part-type="genus" reg="Elachista">E.</tp:taxon-name-part><tp:taxon-name-part taxon-name-part-type="species" reg="niphadophanes">niphadophanes</tp:taxon-name-part></tp:taxon-name></italic> by the entirely grey antennae in both male and female, entirely grey tegulae, a narrower silvery-white medial fascia and smaller and separate subcostal and tornal spots of the forewing, and entirely dark fringe. In the former mentioned species, wing markings are broader with costal and tornal spots medially fused, and the tip of forewing fringe is white. The digitate process is shorter in <italic><tp:taxon-name><tp:taxon-name-part taxon-name-part-type="genus" reg="Elachista">E.</tp:taxon-name-part><tp:taxon-name-part taxon-name-part-type="species" reg="cottiella">cottiella</tp:taxon-name-part></tp:taxon-name></italic> and <italic><tp:taxon-name><tp:taxon-name-part taxon-name-part-type="genus" reg="Elachista">E.</tp:taxon-name-part><tp:taxon-name-part taxon-name-part-type="species" reg="niphadophanes">niphadophanes</tp:taxon-name-part></tp:taxon-name></italic> than in <italic><tp:taxon-name><tp:taxon-name-part taxon-name-part-type="genus" reg="Elachista">E.</tp:taxon-name-part><tp:taxon-name-part taxon-name-part-type="species" reg="dimicatella">dimicatella</tp:taxon-name-part></tp:taxon-name></italic>. The lateral margins of the juxta lobes are more convex in <italic><tp:taxon-name><tp:taxon-name-part taxon-name-part-type="genus" reg="Elachista">E.</tp:taxon-name-part><tp:taxon-name-part taxon-name-part-type="species" reg="niphadophanes">niphadophanes</tp:taxon-name-part></tp:taxon-name></italic> than in <italic><tp:taxon-name><tp:taxon-name-part taxon-name-part-type="genus" reg="Elachista">E.</tp:taxon-name-part><tp:taxon-name-part taxon-name-part-type="species" reg="cottiella">cottiella</tp:taxon-name-part></tp:taxon-name></italic> and <italic><tp:taxon-name><tp:taxon-name-part taxon-name-part-type="genus" reg="Elachista">E.</tp:taxon-name-part><tp:taxon-name-part taxon-name-part-type="species" reg="dimicatella">dimicatella</tp:taxon-name-part></tp:taxon-name></italic> thus making it more round than in the other species. The phallus of <italic><tp:taxon-name><tp:taxon-name-part taxon-name-part-type="genus" reg="Elachista">E.</tp:taxon-name-part><tp:taxon-name-part taxon-name-part-type="species" reg="niphadophanes">niphadophanes</tp:taxon-name-part></tp:taxon-name></italic> is shorter than in either other species, 0.6 × as long as valva, basally bulbous. The antrum is significantly longer and narrower in <italic><tp:taxon-name><tp:taxon-name-part taxon-name-part-type="genus" reg="Elachista">E.</tp:taxon-name-part><tp:taxon-name-part taxon-name-part-type="species" reg="cottiella">cottiella</tp:taxon-name-part></tp:taxon-name></italic> than in <italic><tp:taxon-name><tp:taxon-name-part taxon-name-part-type="genus" reg="Elachista">E.</tp:taxon-name-part><tp:taxon-name-part taxon-name-part-type="species" reg="dimicatella">dimicatella</tp:taxon-name-part></tp:taxon-name></italic> in which it is distinctly convex. Apophyses anteriores are stouter in <italic><tp:taxon-name><tp:taxon-name-part taxon-name-part-type="genus" reg="Elachista">E.</tp:taxon-name-part><tp:taxon-name-part taxon-name-part-type="species" reg="cottiella">cottiella</tp:taxon-name-part></tp:taxon-name></italic> than in <italic><tp:taxon-name><tp:taxon-name-part taxon-name-part-type="genus" reg="Elachista">E.</tp:taxon-name-part><tp:taxon-name-part taxon-name-part-type="species" reg="dimicatella">dimicatella.</tp:taxon-name-part></tp:taxon-name></italic> The female of <italic><tp:taxon-name><tp:taxon-name-part taxon-name-part-type="genus" reg="Elachista">E.</tp:taxon-name-part><tp:taxon-name-part taxon-name-part-type="species" reg="niphadophanes">niphadophanes</tp:taxon-name-part></tp:taxon-name></italic> is unknown.</p></tp:treatment-sec><tp:treatment-sec sec-type="description" id="SECID0EHCBG"><title>Description.</title><p>Habitus (Figs <xref ref-type="fig" rid="F2">5</xref>, <xref ref-type="fig" rid="F2">6</xref>). Wingspan 6.5–8.5 mm (reared specimens), male on average larger than female. Labial palpus ascending, approximately as long as diameter of head, off-white to silvery grey above, broadly dark grey below. Head off-white to creamy, shiny; neck tuft varying from creamy to grey; thorax dark grey, tegula grey. Antenna entirely grey both in male and female. Legs shiny grey; hindleg inwards off-white with also spurs, tibia and tarsal articles distally off-white. Ground colour of forewing very dark brown to nearly black; base sometimes, in female in particular, silvery white on dorsal side; white or silvery, rather narrow transverse fascia of at 1/3 forewing length, metallic shine more pronounced in female; similarly coloured subcostal and tornal spot near apex of forewing separate, subcostal spot closer to apex than dorsal spot; fringe as ground colour. Underside of fore- and hindwing dark grey with concolourous fringe.</p><p>Male genitalia (Fig. <xref ref-type="fig" rid="F3">9</xref>). Uncus lobes widely apart from each other, separated by convex posterior margin of tegumen, ventrolaterally directed, tongue-shaped, 2 × as long as wide, distally round. Spinose knob of gnathos small as compared to average size within the <italic><tp:taxon-name><tp:taxon-name-part taxon-name-part-type="genus" reg="Elachista">E.</tp:taxon-name-part><tp:taxon-name-part taxon-name-part-type="species" reg="bifasciella">bifasciella</tp:taxon-name-part></tp:taxon-name></italic> group, longer than wide. Valva straight or slightly bent, basal fold of costa extended to distal 3/4 of valva where meeting distal lobe and forming variably distinct hump. Digitate process 1/5 × as long as valva, parallel-sided, with a few setae distally. Mesial margin of juxta lobes slightly bent to median direction, meeting distal margin at a right angle, distal margin somewhat concave, laterally setose, lateral margin distinctly concave. Vinculum tapered, distally v-shaped, with indistinct median ridge. Phallus as long as valva, broadest in basal 1/4, straight, distal end bifurcate; without cornuti; caecum short, rounded, posterior opening dorsally projected.</p><p>Female genitalia (Fig. <xref ref-type="fig" rid="F4">11</xref>). Papilla analis round in lateral view; membrane between papillae anales ventrally densely covered by minute spines, evenly setose. Apophysis posterioris as long as papilla analis. Apophysis anterioris 2/3 as long as apophysis posterioris, stout. Ostium bursae in anterior margin of tergum 8, posterior margin convex; dorsal wall spinose; antrum elongate, hardly convex, longer than apophysis posterioris; length of colliculum as measured from anterior end of antrum to inception of ductus seminalis almost 2 × as long as apophysis posterioris; ductus bursae otherwise tubular, membranous, as long as antrum + colliculum, incepted in corpus bursae with clear limit; corpus bursae round, with small internal granules; signum elongate, dentate.</p></tp:treatment-sec><tp:treatment-sec sec-type="Molecular analysis" id="SECID0EMDBG"><title>Molecular analysis.</title><p><abbrev xmlns:xlink="http://www.w3.org/1999/xlink" xlink:title="Barcode Index Numbers" id="ABBRID0ESDBG" xlink:type="simple">BIN</abbrev>: <ext-link xmlns:xlink="http://www.w3.org/1999/xlink" xlink:href="http://boldsystems.org/index.php/Public_BarcodeCluster?clusteruri=BOLD:AEM6237" ext-link-type="uri" xlink:type="simple">BOLD:AEM6237</ext-link> (<italic>n</italic> = 4). Intraspecific average <italic>p</italic>-distance within <abbrev xmlns:xlink="http://www.w3.org/1999/xlink" xlink:title="Barcode Index Numbers" id="ABBRID0E6DBG" xlink:type="simple">BIN</abbrev> is considerable with 1.1%, maximum distance is 2.09%. The nearest neighbour is <abbrev xmlns:xlink="http://www.w3.org/1999/xlink" xlink:title="Barcode Index Numbers" id="ABBRID0EDEBG" xlink:type="simple">BIN</abbrev><ext-link xmlns:xlink="http://www.w3.org/1999/xlink" xlink:href="http://boldsystems.org/index.php/Public_BarcodeCluster?clusteruri=BOLD:ACG7227" ext-link-type="uri" xlink:type="simple">BOLD:ACG7227</ext-link> (<italic><tp:taxon-name><tp:taxon-name-part taxon-name-part-type="genus" reg="Elachista">E.</tp:taxon-name-part><tp:taxon-name-part taxon-name-part-type="species" reg="wieseriella">wieseriella</tp:taxon-name-part></tp:taxon-name></italic> and an unspecified <italic><tp:taxon-name><tp:taxon-name-part taxon-name-part-type="genus" reg="Elachista">Elachista</tp:taxon-name-part></tp:taxon-name></italic> sp.) at a distance of 6.19%, and <italic><tp:taxon-name><tp:taxon-name-part taxon-name-part-type="genus" reg="Elachista">E.</tp:taxon-name-part><tp:taxon-name-part taxon-name-part-type="species" reg="dimicatella">dimicatella</tp:taxon-name-part></tp:taxon-name></italic> (<abbrev xmlns:xlink="http://www.w3.org/1999/xlink" xlink:title="Barcode Index Numbers" id="ABBRID0EJFBG" xlink:type="simple">BIN</abbrev>: <ext-link xmlns:xlink="http://www.w3.org/1999/xlink" xlink:href="http://boldsystems.org/index.php/Public_BarcodeCluster?clusteruri=BOLD:AAV6449" ext-link-type="uri" xlink:type="simple">BOLD:AAV6449</ext-link>) with 6.41% distance.</p></tp:treatment-sec><tp:treatment-sec sec-type="biology" id="SECID0ESFBG"><title>Biology.</title><p>Host-plants insufficiently documented. All reared specimens available to us have been reared from <italic><tp:taxon-name><tp:taxon-name-part taxon-name-part-type="genus" reg="Avenella">Avenella</tp:taxon-name-part><tp:taxon-name-part taxon-name-part-type="species" reg="flexuosa">flexuosa</tp:taxon-name-part></tp:taxon-name></italic> and <italic><tp:taxon-name><tp:taxon-name-part taxon-name-part-type="genus" reg="Festuca">Festuca</tp:taxon-name-part></tp:taxon-name></italic> sp. in <italic>rubra</italic> group. Several host-plants from the Polish Tatra Mountains attributed to the former senior synonym <italic><tp:taxon-name><tp:taxon-name-part taxon-name-part-type="genus" reg="Elachista">E.</tp:taxon-name-part><tp:taxon-name-part taxon-name-part-type="species" reg="dimicatella">dimicatella</tp:taxon-name-part></tp:taxon-name></italic> are not applicable for the new species. However, additional host-plants published by <xref ref-type="bibr" rid="B20">Parenti and Varalda (1994)</xref> could all belong to <italic><tp:taxon-name><tp:taxon-name-part taxon-name-part-type="genus" reg="Elachista">E.</tp:taxon-name-part><tp:taxon-name-part taxon-name-part-type="species" reg="cottiella">cottiella</tp:taxon-name-part></tp:taxon-name></italic>. <italic><tp:taxon-name><tp:taxon-name-part taxon-name-part-type="genus" reg="Elachista">Elachista</tp:taxon-name-part><tp:taxon-name-part taxon-name-part-type="species" reg="cottiella">cottiella</tp:taxon-name-part></tp:taxon-name></italic> was found on siliceous soil in montane to subalpine open grassland with adults attracted to UV lamps (Fig. <xref ref-type="fig" rid="F5">12</xref>).</p></tp:treatment-sec><tp:treatment-sec sec-type="distribution" id="SECID0EVHBG"><title>Distribution.</title><p>Alps. With certainty only known from Piemont (Cottian Alps, Italy) (Fig. <xref ref-type="fig" rid="F6">13</xref>).</p></tp:treatment-sec><tp:treatment-sec sec-type="etymology" id="SECID0E6HBG"><title>Etymology.</title><p>The new species name refers to the known distribution area.</p></tp:treatment-sec><tp:treatment-sec><!--Section generated to contain objects referenced in tp:taxon-treatment.--><fig id="F2" position="float" orientation="portrait"><object-id xmlns:xlink="http://www.w3.org/1999/xlink" content-type="doi" xlink:type="simple">10.3897/zookeys.1212.126598.figures2-6</object-id><object-id xmlns:xlink="http://www.w3.org/1999/xlink" content-type="arpha" xlink:type="simple">3A2B5D34-22FF-5A02-83AF-13E8EA4A849F</object-id><label>Figures 2–6.</label><caption><p>Adults. <bold>2</bold><italic><tp:taxon-name><tp:taxon-name-part taxon-name-part-type="genus" reg="Elachista">Elachista</tp:taxon-name-part><tp:taxon-name-part taxon-name-part-type="species" reg="dimicatella">dimicatella</tp:taxon-name-part></tp:taxon-name></italic>, male, Poland <bold>3</bold><italic><tp:taxon-name><tp:taxon-name-part taxon-name-part-type="genus" reg="Elachista">E.</tp:taxon-name-part><tp:taxon-name-part taxon-name-part-type="species" reg="dimicatella">dimicatella</tp:taxon-name-part></tp:taxon-name></italic>, female, Poland <bold>4</bold><italic><tp:taxon-name><tp:taxon-name-part taxon-name-part-type="genus" reg="Elachista">E.</tp:taxon-name-part><tp:taxon-name-part taxon-name-part-type="species" reg="niphadophanes">niphadophanes</tp:taxon-name-part></tp:taxon-name></italic>, male, France <bold>5</bold><italic><tp:taxon-name><tp:taxon-name-part taxon-name-part-type="genus" reg="Elachista">E.</tp:taxon-name-part><tp:taxon-name-part taxon-name-part-type="species" reg="cottiella">cottiella</tp:taxon-name-part></tp:taxon-name></italic> sp. nov., male, paratype, Italy <bold>6</bold><italic><tp:taxon-name><tp:taxon-name-part taxon-name-part-type="genus" reg="Elachista">E.</tp:taxon-name-part><tp:taxon-name-part taxon-name-part-type="species" reg="cottiella">cottiella</tp:taxon-name-part></tp:taxon-name></italic> sp. nov., female, paratype, Italy.</p></caption><graphic xmlns:xlink="http://www.w3.org/1999/xlink" xlink:href="zookeys-1212-179_article-126598__-g002.jpg" position="float" orientation="portrait" xlink:type="simple" id="oo_1134937.jpg"><uri content-type="original_file" xlink:type="simple">https://binary.pensoft.net/fig/1134937</uri></graphic></fig><fig id="F3" position="float" orientation="portrait"><object-id xmlns:xlink="http://www.w3.org/1999/xlink" content-type="doi" xlink:type="simple">10.3897/zookeys.1212.126598.figures7-9</object-id><object-id xmlns:xlink="http://www.w3.org/1999/xlink" content-type="arpha" xlink:type="simple">B697F71B-6AFA-5DDD-9A85-5412F742C161</object-id><label>Figures 7–9.</label><caption><p>Male genitalia, with details enlarged <bold>7</bold><italic><tp:taxon-name><tp:taxon-name-part taxon-name-part-type="genus" reg="Elachista">Elachista</tp:taxon-name-part><tp:taxon-name-part taxon-name-part-type="species" reg="dimicatella">dimicatella</tp:taxon-name-part></tp:taxon-name></italic>, Ukraine, slide 4827 L. Kaila <bold>8</bold><italic><tp:taxon-name><tp:taxon-name-part taxon-name-part-type="genus" reg="Elachista">E.</tp:taxon-name-part><tp:taxon-name-part taxon-name-part-type="species" reg="niphadophanes">niphadophanes</tp:taxon-name-part></tp:taxon-name></italic>, France, slide 7419 J. Nel <bold>9</bold><italic><tp:taxon-name><tp:taxon-name-part taxon-name-part-type="genus" reg="Elachista">E.</tp:taxon-name-part><tp:taxon-name-part taxon-name-part-type="species" reg="cottiella">cottiella</tp:taxon-name-part></tp:taxon-name></italic> sp. nov., paratype, Italy, slide 6347 L. Kaila.</p></caption><graphic xmlns:xlink="http://www.w3.org/1999/xlink" xlink:href="zookeys-1212-179_article-126598__-g003.jpg" position="float" orientation="portrait" xlink:type="simple" id="oo_1134938.jpg"><uri content-type="original_file" xlink:type="simple">https://binary.pensoft.net/fig/1134938</uri></graphic></fig><fig id="F4" position="float" orientation="portrait"><object-id xmlns:xlink="http://www.w3.org/1999/xlink" content-type="doi" xlink:type="simple">10.3897/zookeys.1212.126598.figures10-11</object-id><object-id xmlns:xlink="http://www.w3.org/1999/xlink" content-type="arpha" xlink:type="simple">B9DBAB9B-D710-5B30-A83D-9361B4743BC4</object-id><label>Figures 10, 11.</label><caption><p>Female genitalia <bold>10</bold><italic><tp:taxon-name><tp:taxon-name-part taxon-name-part-type="genus" reg="Elachista">Elachista</tp:taxon-name-part><tp:taxon-name-part taxon-name-part-type="species" reg="dimicatella">dimicatella</tp:taxon-name-part></tp:taxon-name></italic>, Ukraine, slide 6383 L. Kaila <bold>11</bold><italic><tp:taxon-name><tp:taxon-name-part taxon-name-part-type="genus" reg="Elachista">E.</tp:taxon-name-part><tp:taxon-name-part taxon-name-part-type="species" reg="cottiella">cottiella</tp:taxon-name-part></tp:taxon-name></italic> sp. nov., paratype, Italy, slide 6381 L. Kaila.</p></caption><graphic xmlns:xlink="http://www.w3.org/1999/xlink" xlink:href="zookeys-1212-179_article-126598__-g004.jpg" position="float" orientation="portrait" xlink:type="simple" id="oo_1134939.jpg"><uri content-type="original_file" xlink:type="simple">https://binary.pensoft.net/fig/1134939</uri></graphic></fig></tp:treatment-sec><ref-list><ref id="B20"><mixed-citation xmlns:xlink="http://www.w3.org/1999/xlink" xlink:type="simple"><person-group><name name-style="western"><surname>Parenti</surname><given-names>U</given-names></name><name name-style="western"><surname>Varalda</surname><given-names>PG</given-names></name></person-group> (<year>1994</year>) <article-title>Gli Elachistidi (<tp:taxon-name><tp:taxon-name-part taxon-name-part-type="order">Lepidoptera</tp:taxon-name-part></tp:taxon-name>, <tp:taxon-name><tp:taxon-name-part taxon-name-part-type="family">Elachistidae</tp:taxon-name-part></tp:taxon-name>) e loro piante ospiti.</article-title><source>Bollettino del Museo Regionale di Scienze Naturali, Torino</source><volume>12</volume>: <fpage>73</fpage>–<lpage>136</lpage>.</mixed-citation></ref></ref-list></tp:taxon-treatment>
